# Supplementary material for: Identification and characterization of SEC24D as a susceptibility gene for hepatitis B virus infection
Source: Sci Rep. 2019 Sep 17;9:13425. doi: 10.1038/s41598-019-49777-8 (PMC6748997; doi:10.1038/s41598-019-49777-8)
Supplement: Supplementary file 2 — Supplementary-Tables [file 41598_2019_49777_MOESM2_ESM.xlsx]

## Sheet: S1
Supplementary Table 1. The changed biological pathways after SEC24Ddysregulation in liver tissues.
Pathways	Number of differentially expressed genes	Differentially expressed genes	Benjamini and Hochberg FDR	Rank
Fatty acid degradation	11	ACADM, ACADL, ADH1A, ADH1B, ADH1C, ADH4, ADH6, ADH7, EHHADH, GCDH, HADH	1.53402e-07	1
Chemical carcinogenesis	13	NAT1, NAT2, UGT2B15, ADH1A, ADH1B, ADH1C, ADH4, ADH6, ADH7, CYP1A1, CYP2C8, HSD11B1, MGST2	2.43606e-07	2
Metabolism of xenobiotics by cytochrome P450	11	UGT2B15, ADH1A, ADH1B, ADH1C, ADH4, ADH6, ADH7, AKR7A3, CYP1A1, HSD11B1, MGST2	9.98189e-06	3
Retinol metabolism	10	UGT2B15, ADH1A, ADH1B, ADH1C, ADH4, ADH6, ADH7, CYP1A1, CYP2C8, RDH16	2.5553e-05	4
Metabolic pathways	41	HAAO, DNMT3B, NAT1, NAT2, UGT2B15, ACADM, ACADL, ACSM3, ACSS1, ADH1A, ADH1B, ADH1C, ADH4, ADH6, ADH7, ACMSD, B3GALNT1, CKB, CYP1A1, CYP2C8, CYP2J2, CYP4F2, CYP8B1, DCXR, EHHADH, FOLH1, GNE, GPT2, GPT, GCDH, HAO1, HADH, HSD11B1, MLYCD, MTMR2, PON1, PCK1, PC, RDH16, SLC27A5, SGMS2	5.34535e-05	5
Drug metabolism - cytochrome P450	9	UGT2B15, ADH1A, ADH1B, ADH1C, ADH4, ADH6, ADH7, CYP2C8, MGST2	0.000256143	6
Complement and coagulation cascades	9	CPB2, F8, F11, C6, C8A, C4BPA, CFI, FGA, MASP2	0.000245126	7
Glycolysis / Gluconeogenesis	8	ACSS1, ADH1A, ADH1B, ADH1C, ADH4, ADH6, ADH7, PCK1	0.00153761	8
Tyrosine metabolism	6	ADH1A, ADH1B, ADH1C, ADH4, ADH6, ADH7	0.00338829	9
Tryptophan metabolism	6	HAAO, ACMSD, CYP1A1, EHHADH, GCDH, HADH	0.00579931	10
Bile secretion	7	ABCB4, ABCG2, AQP9, SLC10A1, SLC27A5, SLC4A4, SLC4A5	0.010007	11
Pyruvate metabolism	5	ACSS1, HAGH, LDHD, PCK1, PC	0.0434937	12
PPAR signaling pathway	6	ACADM, ACADL, CYP8B1, EHHADH, PCK1, SLC27A5	0.0458945	13
Notes: Pathway analysis was based on Kyoto Encyclopedia of Genes and Genomes (KEGG) pathways by using DAVID tool 6.8.

## Sheet: S2
Supplementary Table 2. List of differentially expressed genes after SEC24D dysregulation (Accession number: GSE22058).
No.	Gene	Fold-change	False discovery rate Q values
1	SEC24D	0.51	< 1e-07
2	NIPSNAP3A	0.65	0.000155
3	HERC3	0.66	0.000155
4	WHSC1	1.63	0.000155
5	TMEM118	2.82	0.000155
6	GLYAT	0.19	0.000242
7	RAPGEF2	0.65	0.000242
8	NOL5A	1.52	0.000242
9	OSBP2	2.83	0.000242
10	CFHR3	0.22	0.00029
11	ADH1B	0.31	0.00029
12	RUNDC3B	0.34	0.00029
13	ABCG2	0.38	0.00029
14	ZNRF1	0.5	0.00029
15	FBXO8	0.62	0.00029
16	ARHGEF2	1.7	0.00029
17	PCYOX1L	1.84	0.00029
18	CTSL2	3.61	0.00029
19	LDHD	0.44	0.000355
20	HLX	0.61	0.000395
21	PNMA1	1.83	0.000395
22	WDHD1	1.88	0.000395
23	SULT1C2	5.86	0.000395
24	ZNF496	2.04	0.00045
25	ANKS6	2.93	0.00045
26	LARP2	0.6	0.000491
27	DNAJB9	0.63	0.000491
28	PIGZ	2.21	0.000491
29	SRD5A2	0.23	0.000512
30	ADH1A	0.33	0.000512
31	PHC1	1.82	0.000512
32	STX3	1.9	0.000512
33	SULT1C2	4.42	0.000512
34	UGT2B15	0.28	0.000544
35	CFHR4	0.35	0.000544
36	YEATS2	1.54	0.000544
37	MGST2	0.6	0.000557
38	ANGEL1	1.68	0.000557
39	LAMB1	1.81	0.000557
40	PAQR6	2	0.000557
41	MEX3A	2.33	0.000557
42	GYS2	0.22	0.000576
43	PCK1	0.42	0.000576
44	GCDH	0.6	0.000576
45	HAGH	0.59	0.000586
46	SGMS2	0.59	0.000586
47	WDHD1	1.82	0.000586
48	PLEKHH2	2.59	0.000586
49	ABCG2	0.34	0.000648
50	ADH1C	0.35	0.000666
51	ECM2	0.5	0.000666
52	CFI	0.65	0.000666
53	GLYAT	0.15	0.000697
54	TTPA	0.39	0.000697
55	NCK2	2.06	0.000697
56	CD24	3.45	0.000697
57	HIC2	2.13	0.00078
58	HSD11B1	0.21	0.00082
59	IGSF1	3.77	0.00082
60	CYP2C8	0.26	0.000842
61	KIAA1553	1.87	0.000849
62	MEX3A	2.02	0.000849
63	RAP1GDS1	0.64	0.000876
64	ADH4	0.18	0.000912
65	AQP9	0.32	0.000912
66	CYP4F2	0.34	0.000912
67	PCK1	0.34	0.000912
68	SLC27A5	0.4	0.000912
69	CYP2J2	0.5	0.000912
70	HADH	0.64	0.000912
71	CDCA4	1.65	0.000912
72	LAMB1	1.87	0.000912
73	C1orf106	4.44	0.000912
74	MMAA	0.61	0.00093
75	FGA	0.61	0.000992
76	FAM119A	1.54	0.001
77	ALS2CR13	1.6	0.001
78	PAPLN	3.38	0.001
79	IGSF1	4.36	0.001
80	SRD5A2	0.33	0.00105
81	NR3C2	0.51	0.00105
82	DCXR	0.59	0.00105
83	TRIM71	3.28	0.00105
84	AR	0.36	0.00106
85	PAPPA2	0.37	0.00106
86	C9orf40	1.62	0.00109
87	C8A	0.57	0.00117
88	AKR1CL1	0.35	0.00119
89	CES7	0.39	0.00119
90	SLC39A8	0.56	0.0012
91	KPNA5	1.62	0.0012
92	KPNA5	1.61	0.00122
93	COX18	0.66	0.00125
94	E2F3	1.63	0.00125
95	RPL34	0.56	0.0013
96	ECM2	0.42	0.00132
97	GREM2	0.22	0.00138
98	RUNDC3B	0.42	0.00138
99	PC	0.58	0.00138
100	IGF1	0.4	0.00143
101	CPEB3	0.53	0.00143
102	EHHADH	0.62	0.00143
103	TNFSF4	1.87	0.00143
104	CHEK1	1.89	0.00143
105	NAT2	0.23	0.00146
106	SERINC5	0.55	0.00146
107	CHAD	0.58	0.00146
108	BLM	2.1	0.00146
109	TMEM44	1.67	0.00147
110	C17orf44	0.59	0.00148
111	CLDND1	0.63	0.00149
112	HAO1	0.57	0.00155
113	HNMT	0.57	0.00155
114	C3orf21	1.52	0.00155
115	ABCA6	0.43	0.0016
116	LARP2	0.61	0.00168
117	ACADL	0.3	0.00174
118	IMMP2L	0.63	0.00174
119	MASP2	0.31	0.00175
120	GREM2	0.4	0.0018
121	OCA2	2.86	0.00181
122	FAM119A	1.74	0.00182
123	CYP1A1	0.24	0.00183
124	LONP2	0.63	0.00183
125	MKLN1	0.66	0.00186
126	ABCA8	0.29	0.00188
127	ACMSD	0.43	0.00188
128	C4BPA	0.55	0.00188
129	ACADM	0.64	0.00188
130	PHF19	1.54	0.00188
131	FOLH1	0.44	0.00191
132	MTMR2	1.65	0.00191
133	SALL2	2.8	0.00191
134	MPZL1	1.53	0.00197
135	FGA	0.59	0.00204
136	tcag7.1136	0.5	0.00206
137	CDC14B	0.53	0.00206
138	LEPR	0.44	0.00207
139	NUDT6	0.59	0.00207
140	MIRN135B	0.63	0.00207
141	MTTP	0.47	0.00209
142	IL13RA1	0.66	0.00209
143	RAP1GDS1	0.66	0.00209
144	ADH4	0.29	0.0021
145	MMP11	2.24	0.00214
146	AKR7A3	0.26	0.00215
147	C1orf186	3.94	0.00215
148	AYTL2	1.87	0.00216
149	PLEKHK1	2.19	0.00217
150	HS6ST2	4.32	0.00218
151	QSOX1	1.75	0.00219
152	NOL5A	1.99	0.00223
153	GNE	0.57	0.00229
154	MLL	1.54	0.0023
155	GLULD1	0.35	0.00235
156	SFXN3	1.6	0.00235
157	TMEM136	1.92	0.00235
158	GDAP1	2.08	0.00235
159	APOC4	0.34	0.00236
160	GPT	0.52	0.00236
161	EHHADH	0.53	0.00236
162	CBR4	0.63	0.00236
163	ARHGEF2	1.65	0.00238
164	FBLIM1	2	0.00238
165	SALL4	1.9	0.00239
166	PLEKHF1	0.59	0.00251
167	CTNNA3	0.61	0.00254
168	DNMT3B	1.67	0.00254
169	ANGEL1	1.51	0.00255
170	APOF	0.26	0.00257
171	RDH16	0.35	0.00262
172	ENPEP	0.53	0.00263
173	CPB2	0.59	0.00263
174	ARMC9	1.7	0.00263
175	MLYCD	0.61	0.00264
176	CLCN3	0.64	0.00265
177	CDKN3	1.88	0.00271
178	F8	0.57	0.00272
179	STBD1	0.66	0.00278
180	SLC4A5	1.75	0.00279
181	C6orf173	1.67	0.00282
182	CYP8B1	0.27	0.00283
183	CD24	2.86	0.00284
184	GPT2	0.46	0.00286
185	GREM2	0.26	0.00297
186	C1orf186	3.52	0.00297
187	ANGPTL3	0.47	0.00298
188	ADRB2	0.47	0.00299
189	MYCL1	0.5	0.00299
190	HAAO	0.54	0.00299
191	FOXM1	1.93	0.00299
192	ACSS1	2.05	0.00299
193	CDCA7	3.26	0.00299
194	TIGD2	0.57	0.00303
195	SOX4	2.54	0.00305
196	DZIP1L	1.84	0.00307
197	GALNTL2	0.49	0.00326
198	SEPP1	0.62	0.00326
199	F11	0.56	0.00343
200	MRPS36	0.64	0.00343
201	FAM7A3	1.75	0.00343
202	SLC10A1	0.26	0.00345
203	AR	0.39	0.00345
204	SULT1B1	0.34	0.00348
205	HNF1B	2.31	0.00348
206	HIST1H3E	0.65	0.00353
207	NR6A1	1.66	0.00359
208	ARID5B	1.55	0.00361
209	NRSN2	2.02	0.00374
210	DSG1	0.32	0.00376
211	PTPDC1	1.57	0.00376
212	PLAGL2	1.62	0.00376
213	FOXP4	1.68	0.00376
214	SLC4A4	0.4	0.00378
215	CDC25A	1.99	0.00378
216	CPEB3	0.63	0.00382
217	PON1	0.39	0.00383
218	CKB	2.29	0.00384
219	PDK4	0.61	0.00386
220	RNF125	0.52	0.0039
221	WASF1	1.51	0.0039
222	EZH2	1.59	0.00391
223	PDE9A	2.58	0.00399
224	ADH6	0.5	0.004
225	C9orf45	1.65	0.00405
226	PLEKHK1	1.93	0.00409
227	NHEDC2	0.64	0.0041
228	B3GALNT1	1.99	0.0041
229	NR1I3	0.34	0.00413
230	RILP	0.66	0.00423
231	C6	0.43	0.00425
232	KIF2C	1.81	0.00431
233	FLVCR1	1.6	0.00434
234	NHEDC2	0.61	0.00436
235	IGFBP2	0.42	0.00437
236	ADH7	0.47	0.00437
237	ROBO2	3.21	0.00437
238	CXorf6	1.96	0.0044
239	CHAF1B	1.66	0.00442
240	PRKAG2	0.64	0.00445
241	ZNF70	1.63	0.00445
242	MAL2	1.92	0.00445
243	ABCB4	0.46	0.0045
244	PON1	0.51	0.00451
245	DMRTA1	0.44	0.00453
246	ACSM3	0.47	0.00453
247	NR3C2	0.61	0.00453
248	PAPPA2	0.51	0.00454
249	TGS1	0.66	0.00454
250	ABCG2	0.54	0.00463
251	RNF24	1.68	0.00463
252	SOX4	2.17	0.00463
253	NAT1	0.63	0.00472
254	ZNF382	1.66	0.00473
255	C9orf86	2.06	0.00473
256	MACROD1	0.65	0.00475
257	FANCI	1.63	0.00481
258	ARID3A	2.26	0.00481
259	SDPR	0.53	0.00485
260	ALDH1L1	0.38	0.00486
261	IGF2AS	1.7	0.00489
262	GPR137C	1.72	0.00493
Notes: Expression profiles of liver tissues were obtained from 96 patients with HBV-related HCC (GSE22058). We divided them into two subgroups based on the mean SEC24D expression levels. The up quartile were defined as SEC24D high expression group, and the down quartile were defined as low expression group, respectively. Then, we searched highly differentially expressed genes between two groups. …
